# Supplementary material for: Highly Stable, Bending-Tolerant, and Sustainable Flexible Heater through a Scalable Papermaking Procedure
Source: Materials (Basel). 2024 Jul 15;17(14):3507. doi: 10.3390/ma17143507 (PMC11278561; doi:10.3390/ma17143507)
Supplement: Supplementary file 1 [file materials-17-03507-s001.zip]

Archive with 1 entries (1 files):
- materials-3073381-supplementary.pdf
